# Supplementary material for: Tween 80 Micelles Loaded with Fe3O4 Nanoparticles and Artemisinin for Combined Oxygen-Independent Ferroptosis Therapy of Cancer
Source: Pharmaceutics. 2024 May 9;16(5):639. doi: 10.3390/pharmaceutics16050639 (PMC11124998; doi:10.3390/pharmaceutics16050639)
Supplement: Supplementary file 1 [file pharmaceutics-16-00639-s001.zip]

Archive with 1 entries (1 files):
- pharmaceutics-2983823-supplementary.pdf
